# Supplementary material for: Acidifiers Attenuate Diquat-Induced Oxidative Stress and Inflammatory Responses by Regulating NF-κB/MAPK/COX-2 Pathways in IPEC-J2 Cells
Source: Antioxidants (Basel). 2022 Oct 10;11(10):2002. doi: 10.3390/antiox11102002 (PMC9598074; doi:10.3390/antiox11102002)
Supplement: Supplementary file 1 [file antioxidants-11-02002-s001.zip]

Archive with 1 entries (1 files):
- antioxidants-1916056-supplementary.pdf
